# Supplementary material for: Case Study: Genetic and In Silico Analysis of Familial Pancreatitis
Source: Genes (Basel). 2025 May 20;16(5):603. doi: 10.3390/genes16050603 (PMC12110861; doi:10.3390/genes16050603)
Supplement: Supplementary file 1 [file genes-16-00603-s001.zip]

Archive with 1 entries (1 files):
- genes-3642607-supplementary.pdf
